# Supplementary material for: SOX-5 activates a novel RORγt enhancer to facilitate experimental autoimmune encephalomyelitis by promoting Th17 cell differentiation
Source: Nat Commun. 2021 Jan 20;12:481. doi: 10.1038/s41467-020-20786-w (PMC7817841; doi:10.1038/s41467-020-20786-w)
Supplement: Supplementary file 4 — Source Data [file 41467_2020_20786_MOESM4_ESM.xlsx]

## Sheet: Figure 1
Relative luciferase activity in EL4/PI stimulated cells (upstream)
Figure1c	pGL3-Basic	pGL3-RORγt p	pGL3-E1-RORγt p	pGL3-E2-RORγt p	pGL3-E3-RORγt p	pGL3-E1/2-RORγt p	pGL3-E2/3-RORγt p	pGL3-Ef-RORγt p
	0.1473	9.4716	10.5583	26.1748	10.3168	12.0494	12.0202	12.9634
	0.1656	10.4516	13.5645	27.9339	10.4011	13.9696	15.3135	9.9117
	0.1545	9.2323	10.2356	21.3125	13.2254	14.2365	12.4824	9.3258
	0.1632	8.3226	9.3232	35.1321	6.3255	16.7485	11.4256	10.3247
	0.1435	10.0538	11.2722	26.1124	11.2085	13.1124	10.6666	10.2722
Relative luciferase activity in 293T/PI stimulated cells (upstream)
Figure1d	pGL3-Basic	pGL3-RORγt p	pGL3-E1-RORγt p	pGL3-E2-RORγt p	pGL3-E3-RORγt p	pGL3-E1/2-RORγt p	pGL3-E2/3-RORγt p	pGL3-Ef-RORγt p
	0.1818	1.6549	2.8102	4.7762	2.6881	1.5775	2.7543	1.0432
	0.1366	1.4466	1.9675	4.6748	1.7642	2.1435	2.5031	1.991
	0.0125	2.3124	1.6974	3.6586	1.6846	2.0647	2.9647	2.1647
	0.6534	0.2147	1.6357	4.8477	1.9327	1.4734	1.9768	1.1973
	0.1662	1.3241	2.4187	3.9812	1.8382	1.1356	2.3225	1.0322
Relative luciferase activity in Th17/PI stimulated cells (upstream)
Figure1e	pGL3-Basic	pGL3-RORγt p	pGL3-E1-RORγt p	pGL3-E2-RORγt p	pGL3-E3-RORγt p	pGL3-E1/2-RORγt p	pGL3-E2/3-RORγt p	pGL3-Ef-RORγt p
	0.1456	15.3232	21.2185	40.3364	10.3765	35.2184	36.7845	28.6123
	0.1766	15.2362	18.2425	45.3655	15.3118	27.4367	24.5038	26.2326
	0.3654	11.2984	15.9776	39.6568	10.7469	24.6987	24.9876	35.3254
	0.2368	19.6478	16.9548	41.3687	16.9547	32.9878	19.6464	17.6984
	0.1155	16.6651	15.5265	41.3665	20.2794	32.5299	28.4561	34.3227
Relative luciferase activity in Th17/PI stimulated cells (downstream)
Figure1f	pGL3-Basic	pGL3-RORγt p-Luc	pGL3-RORγt p-Luc-E1	pGL3-RORγt p-Luc-E2	pGL3-RORγt p-Luc-E3	pGL3-RORγt p-Luc-E1/2	pGL3-RORγt p-Luc-E2/3	pGL3-RORγt p-Luc-Ef
	0.13265	15.2896	8.21326	35.3649	9.23221	36.2657	35.2369	36.5266
	0.20012	12.3236	14.3511	38.2534	10.3263	25.5027	24.2657	22.6556
	0.13354	13.3568	18.3615	37.2653	17.2601	24.2347	26.5987	35.2325
	0.13148	8.3255	10.6523	39.5466	12.3325	26.3855	17.2245	20.3201
	0.11545	10.3337	8.41527	40.2162	18.5256	22.357	24.6004	25.6355

## Sheet: Figure 2
Figure 2b	Relative expression of RORγt		Spleen				Figure 2i	CD4+ RORγt + Th17 cells (%)		small intestine
	WT	RORCE2-/-						WT	RORCE2-/-
	1	0.25						6.65	2.5
	1.13	0.30						5.12	1.03
	1.15	0.21						5.15	2.02
	1.23	0.19						7.12	3.01
	0.87	0.35						9.14	3.56
Figure 2d	CD4+ RORγt + Th17 cells (%)		MFI of RORγt in Th17 cells		Spleen		Figure 2j	MFI of RORγt in Th17 cells		small intestine
	WT	RORCE2-/-	WT	RORCE2-/-				WT	RORCE2-/-
	0.92	0.53	413.6	133.6				224.6	55.9
	1.29	0.56	383.5	170.4				150.6	78.5
	0.76	0.29	286.3	123.6				196.7	80.6
	0.88	0.38	279.5	190.3				360.7	35.6
	1.37	0.66	398.7	201.6				198.4	65.9
Figure 2e	Relative expression of IL-17A		Spleen				Figure 2k	Relative expression of RORγt		small intestine
	WT	RORCE2-/-						WT	RORCE2-/-
	1	0.23						1	0.33
	1.06	0.3						0.92	0.32
	1.05	0.12						1.15	0.41
	1.19	0.06						1.3	0.27
	0.83	0.17						1.08	0.29
Figure 2g	CD4+ IL-17A + Th17 cells (%)		Spleen				Figure 2m	CD4+ IL-17A + Th17 cells (%)		small intestine
	WT	RORCE2-/-						WT	RORCE2-/-
	1.25	0.21						8.74	2.24
	1.3	0.13						6.37	1.73
	1.25	0.19						6.8	2.7
	1.4	0.16						5.86	1.37
	0.96	0.28						5.77	1.96
							Figure 2n	Relative expression of IL-17A		small intestine
								WT	RORCE2-/-
								1	0.32
								0.95	0.41
								1.28	0.37
								1.2	0.36
								1.05	0.29
							Figure 2o	Relative expression of RORγt in Lin-CD45+CD127+ cells		small intestine
								WT	RORCE2-/-
								1	0.91
								1.16	0.94
								0.96	0.86
								0.87	0.88
								0.88	1.02
							Figure 2q	ILC3 cells (%)		small intestine
								WT	RORCE2-/-
								27.6	26.6
								29.1	18.7
								22.9	32.6
								23.4	25.4
								19.5	28.5

## Sheet: Figure 3
CD4+ RORγt + Th17 Cells (%)												Th17		CD4+ IFN-γ + Th1 Cells (%)												Th1
Figure 3b		Differentiated					Naïve							Figure 3j		Differentiated					Naïve
	WT	66.9	45.3	55.1	38.3	49.2	0.19	0.17	0.29	0.36	0.39				WT	60.5	61.5	45.8	62.8	70.3	0.24	0.31	0.51	0.56	0.1
	RORCE2-/-	14	15.35	12.24	13.23	11.57	0.32	0.77	0.83	0.04	0.51				RORCE2-/-	55.1	56.3	40.6	65.4	71.5	0.34	0.37	0.42	0.12	0.56
MFI of RORγt in Th17 cells												Th17		Relative expression of Tbx21												Th1
Figure 3c		Differentiated					Naïve							Figure 3k		Differentiated					Naïve
	WT	2332.5	3214.3	2864.7	3018.5	1876.5	46.2	45.2	50.1	30.2	34.2				WT	1	1.15	0.97	1.08	0.88	0.12	0.05	0.09	0.02	0.16
	RORCE2-/-	963.8	1236.5	1050.8	1074.9	1298.3	40.1	36.7	39.3	30.3	30.3				RORCE2-/-	1.23	0.95	0.97	1.12	0.82	0.13	0.04	0.11	0.01	0.03
CD4+ IL-17A + Th17 Cells (%)												Th17		IFN-γ (Pg/ml)												Th1
Figure 3e		Differentiated					Naïve							Figure 3l		Differentiated					Naïve
	WT	61.8	48.1	55.2	46.7	46.8	0.6	0.53	0.91	0.48	0.06				WT	25326.2	26215.4	28634.6	21874.1	21356.1	2356.2	1547.8	1634.8	1223.5	3321.4
	RORCE2-/-	15.8	18.1	14.3	13.9	14.03	0.49	0.23	0.79	0.37	0.29				RORCE2-/-	23654.1	28326.5	23687.2	27568.3	22364.3	2635.5	1156.5	1102.4	4123.5	1147.6
IL-17A (Pg/ml)												Th17		CD4+ IL-4 + Th2 Cells (%)												Th2
Figure 3f		Differentiated					Naïve							Figure 3n		Differentiated					Naïve
	WT	9236.1	8936.2	9536.2	10235.9	7368.8	765.5	890	1236.5	880.7	738.8				WT	20.7	19.9	15.6	19.8	17.8	0.029	0.02	0.006	0.015	0.019
	RORCE2-/-	2562.5	3135.1	2936.2	4684.8	2874.6	550.5	641.1	752.3	564.7	834.1				RORCE2-/-	21.5	16.5	15.7	14.8	24.6	0.005	0.07	0.02	0.002	0.009
Relative expression of RORγt												Th17		Relative expression of Gata3												Th2
Figure 3g		Differentiated					Naïve							Figure 3o		Differentiated					Naïve
	WT	1	1.1	0.93	0.87	1.2	0.02	0.04	0.01	0.09	0.08				WT	1	0.87	0.97	1.12	1.13	0.12	0.09	0.11	0.02	0.08
	RORCE2-/-	0.21	0.24	0.36	0.35	0.19	0.09	0.03	0.05	0.04	0.08				RORCE2-/-	0.95	0.91	0.99	1.19	1.03	0.03	0.13	0.05	0.04	0.06
Relative expression of IL-17A												Th17		IL-4 (Pg/ml)												Th2
Figure 3h		Differentiated					Naïve							Figure 3p		Differentiated					Naïve
	WT	1	1.05	1.12	0.85	1.33	0.06	0.08	0.05	0.01	0.09				WT	18245.3	19125.6	17632.5	12348.5	13654.2	2365.2	2248.6	1936.5	1125	1896
	RORCE2-/-	0.25	0.29	0.43	0.1	0.28	0.09	0.05	0.04	0.02	0.04				RORCE2-/-	16587.2	18654.3	11365.5	15364.8	20326.5	2478.3	1254.6	987.6	3256.3	900.3

## Sheet: Figure 4
Figure 4a	Clinical score of EAE models among different groups																														Figure 4c	CD4+ IL-17A + Th17 Cells (%)		EAE
	RORCE2-/- (n=14)															WT(n=14)																WT	RORCE2-/-
	0	0	0	0	0	0	0	0	0	0	0	0	0	0		0	0	0	0	0	0	0	0	0	0	0	0	0	0			9.33	2.51
	0	0	0	0	0	0	0	0	0	0	0	0	0	0		0	0	0	0	0	0	0	0	0	0	0	0	0	0			11.2	4.32
	0	0	0	0	0	0	0	0	0	0	0	0	0	0		0	0	0	0	0	0	0	0	0	0	0	0	0	0			8.13	2.87
	0	0	0	0	0	0	0	0	0	0	0	0	0	0		0	0	0	0	0	0	0	0	0	0	0	0	0	0			9.56	1.36
	0	0	0	0	0	0	0	0	0	0	0	0	0	0		0	0	0	0	0	0	0	0	0	0	0	0	0	0			7.23	3.56
	0	0	0	0	0	0	0	0	0	0	0	0	0	0		0	0	0	0	0	0	0	0	0	0	0	0	0	0
	0	0	0	0	0	0	0	0	0	0	0	0	0	0		0	0	0	0	0	0	0	0	0	0	0	0	0	0		Figure 4c	Absolute number (Total CD4+)		EAE
	0	0	0	0	0	0	0	0	0	0	0	0	0	0		0	0	0	0	0	0	0	0	0	0	0	0	0	0			WT	RORCE2-/-
	0	0	0	0	0	0	0	0	0	0	0	0	0	0		0	0	0	0	0	0	0	0	0	0	0	0	0	0			48236	11254
	0	0	0	0	0	0	0	0	0	0	0	0	0	0		0	0	0	0	0	0	0	0	0	0	0	0	0	0			33098	17425
	0	0	0	0	0	0	0	0	0	0	0	0	0	0		0	0	0	0	0	0.5	0.5	0	0.5	0	0	0	0	0			23845	12367
	0	0	0	0	0	0	0	0	0	0	0	0	0	0		0	0.5	0	0.5	0	0.5	0.5	0	0.5	0	0	0.5	0.5	0.5			41265	15978
	0	0	0	0	0	0	0	0	0	0	0	0	0	0		0	0.5	0.5	0.5	0.5	0.5	1	0.5	1	0.5	0.5	1	1	1			35098	16324
	0	0.5	0	0.5	0.5	0.5	0	0.5	0	0.5	0	0	0.5	0.5		0.5	0.5	0.5	1	1	1	1.5	1	1.5	0.5	0.5	2	2	2
	0.5	1.5	0.5	0.5	0.5	0.5	0	0.5	0.5	0.5	0	0.5	0.5	0.5		2	1.5	1	1	1	1	1.5	1	2	0.5	0.5	2.5	2	2		Figure 4c	Absolute number (CD4+IL-17A+Th17)		EAE
	1	2	1.5	1	0.5	0.5	0.5	1	1	1	0.5	1	1	0.5		3	3.5	1.5	2	1	2.5	2	1	2	1	0.5	2.5	2	2			WT	RORCE2-/-
	1	2	1	1	0.5	0.5	0.5	1	1	1	0.5	1	1	0.5		3	3.5	2	2.5	2	3.4	2	1.5	2	2.5	1	3	3	2			4500	282
	1	2	1	1	0.5	1	0.5	1.5	1	1	1	1.5	1	1		3	3.5	3	3	2	4	3.5	1.5	3.5	2.5	1	3.5	3	2.5			3706	752
	0.5	0.5	1	1	0.5	1	0	1.5	1	1	1	1.5	1	1		3	3.5	4	3	2	4	3.5	1.5	3.5	2.5	1	3.5	3.5	2.5			1938	354
	0.5	0.5	1	0	0	0.5	0	1	1	0.5	0.5	1	1	0.5		3	3.5	4	3	2	4	3.5	1.5	3.5	2.5	2	3.5	4	2.5			3944	217
	0.5	0.5	1	0	0	0.5	0	1	1	0.5	0.5	1	1	0.5		4	3.5	4	3	2	4	3.5	1.5	3.5	2.5	2	3.5	4	3			2537	581
	0.5	0.5	0.5	0	0	0.5	0	1	0.5	0.5	0.5	1	1	0.5		3.5	2.5	4	3.5	2.5	3.5	2.5	1.5	3.5	1.5	2	3.5	3.5	3
	0	0.5	0.5	0	0	0.5	0	1	0.5	0.5	0.5	1	1	0.5		3	2	4	3.5	2.5	3.5	2.5	2	3.5	1.5	2	2.5	3.5	3		Figure 4d	CD4+ IFN-γ + Th1 Cells (%)		EAE
	0	0.5	0.5	0	0	0.5	0	1	0.5	0.5	0.5	1	1	0.5		3	2	3.5	3.5	2.5	3	2.5	2	3.5	1.5	2	2.5	3.5	3			WT	RORCE2-/-
	0	0	0.5	0	0	0.5	0	1	0.5	0.5	0.5	1	1	0.5		2.5	2	3.5	3.5	2.5	3	2.5	2	3.5	1.5	2	2.5	3	3			8.39	8.02
	0	0	0.5	0	0	0.5	0	1	0.5	0.5	0.5	1	1	0.5		2.5	2	3.5	3.5	2.5	3	2.5	2	3.5	1.5	3	2.5	3	3			7.23	7.69
	0	0	0.5	0	0	0.5	0	1	0.5	0.5	0.5	1	1	0.5		2.5	2	3.5	3.5	2.5	3	2.5	1.5	3.5	1.5	3	2.5	3	3			9.21	6.03
	0	0	0.5	0	0	0.5	0	1	0.5	0.5	0.5	1	1	0.5		2.5	2	3.5	3.5	2.5	2	3.5	1.5	4	0.5	2	2.5	3	2.5			8.02	6.38
	0	0	0.5	0	0	0.5	0	1	0.5	0.5	0.5	1	1	0.5		2.5	2	3	3	2	2	3.5	1.5	4	0.5	2	2.5	3	2.5			6.33	7.52
	0	0	0.5	0	0	0.5	0	1	0.5	0.5	0.5	1	1	0.5		2.5	3	3	3	2	2	1.5	1.5	4	0.5	2	2.5	3	2.5
																															Figure 4e	CD4+ IL-4 + Th2 Cells (%)		EAE
																																WT	RORCE2-/-
																																8.64	7.82
																																8.01	7.58
																																7.95	6.23
																																6.48	8.76
																																7.04	8.13
																															Figure 4f	IL-17A (Pg/ml)		EAE
																																WT	RORCE2-/-
																																25123	12345
																																13325	10698
																																14235	9365
																																21336	8647
																																19335	6217
																																IFN-γ (Pg/ml)		EAE
																																WT	RORCE2-/-
																																24354	29341
																																23321	16325
																																24235	24398
																																17326	19224
																																18264	17364
																																IL-4 (Pg/ml)		EAE
																																WT	RORCE2-/-
																																16523	12345
																																10365	17698
																																19648	19365
																																17354	18647
																																17008	16217

## Sheet: Figure 5
Relative interaction level (3C-qPCR)
Figure 5b		B16					EL4 Unstimulated					EL4 P/I Stimulated
	NCS	1.531	0.901	0.986	1.023	0.956655	1.10537	1.10537	0.866259	0.795324	0.84375	1.05718	0.96965	0.991133	0.74615	0.737853
	TS1	1.486	0.832	1.327	0.821	1.2183	1.06507	1.06507	1.53787	1.36201	1.22221	1.48298	1.45992	3.08065	2.19418	2.74417
	TS2	1.955	2.199	1.527	0.7192	0.98271	4.26299	4.26299	1.49167	2.04602	1.41542	0.778291	1.49736	3.22542	5.22684	4.05934
	TS3	1.451	1.298	1.109	2.98172	3.02189	6.69608	6.09608	8.10492	6.89867	8.32425	8.88247	11.7978	13.9391	12.797	14.881
	TS4	0.593	1.588	1.021	0.9218	0.72102	2.14628	2.14628	1.0647	1.12223	2.42319	0.214297	0.381223	1.96699	3.84039	1.95659
	TS5	1.512	0.691	0.927	1.20192	1.30121	1.33736	1.33736	0.881236	1.45294	2.93918	3.42102	0.321235	1.32996	4.86111	4.61034
	TS6	0.822	1.142	1.621	0.7192	2.30129	4.66255	4.66255	4.1839	1.26979	0.878415	3.24447	4.84914	4.59138	4.59881	4.30718
	TS7	0.912	0.827	0.729	0.9271	0.61938	3.14175	3.14175	5.54203	8.05698	6.51452	6.45194	7.72885	8.36653	7.41999	8.49303
	TS8	1.107	1.092	1.201	1.02913	0.91023	6.92659	6.92659	5.27578	3.08983	1.90508	8.76586	6.49493	2.04895	2.59697	3.72221
Relative interaction level (3C-qPCR)
Figure 5c		CD4+IL-17- T cells					CD4+IL-17+ Th17 cells
	NCS	1.09862	0.96512	1.12378	0.87523		1.0232	1.056	0.81453	1.24565
	TS1	0.95422	1.56754	0.84234	1.62342		0.6022	1.3529	0.92346	1.67732
	TS2	1.16048	0.56806	1.03423	0.6997		1.80003	1.17015	1.91342	1.12983
	TS3	0.58161	1.66315	0.59123	1.54782		8.61584	9.32668	11.2132	6.97786
	TS4	0.3224	0.88557	0.45721	0.75461		0.71347	0.60162	0.7234	0.60023
	TS5	0.64034	1.20124	0.51287	1.32245		1.67686	1.2842	1.70837	1.10823
	TS6	0.65292	1.59666	0.82131	1.39976		1.94167	2.01388	1.52345	2.46734
	TS7	2.38859	1.37539	2.59821	1.17236		3.75431	4.2351	3.69128	4.31212
	TS8	1.19333	1.03885	1.02322	1.12186		1.39822	2.51175	1.89723	2.12004
Relative interaction level (3C-qPCR)
Figure 5d		WT-Naïve					WT-Th17 Differentiated
	NCS	0.56341	0.35755	0.69657	0.22352		1.0213	0.95482	1.18772	0.94263
	TS1	0.15002	0.0232	0.17434	0.0923		0.2356	0.56254	0.3122	0.41237
	TS2	0.4417	0.4923	0.54034	0.31238		0.99701	0.89232	1.02315	0.78124
	TS3	1.12139	1.0834	1.49864	0.70782		10.6232	8.33264	11.5424	7.32141
	TS4	0.11434	0.0852	0.1343	0.12321		0.12134	0.0852	0.09123	0.09882
	TS5	1.13687	1.0408	1.23905	0.90645		2.19654	1.04081	2.03861	1.17643
	TS6	1.3583	2.0864	1.34132	2.98492		3.26427	4.2864	3.12132	4.39753
	TS7	1.0972	1.1082	1.53965	0.62342		4.6204	3.76542	5.02354	3.32382
	TS8	0.14304	0.0156	0.09865	0.15001		0.05621	0.0156	0.0245	0.02986
Relative interaction level (3C-qPCR)
Figure 5e		WT-Naïve					WT-Th1 Differentiated
	NCS	1.02135	0.2356	0.9	0.3213		0.753	0.663	0.85236	0.5632
	TS1	0.102	0.023	0.0535	0.1		0.172	0.016	0.15	0.023
	TS2	0.0397	0.0834	0.07	0.04		0.103	0.073	0.1	0.0834
	TS3	0.68	0.56	0.61	0.23		0.098	0.047	0.0417	0.0923
	TS4	0.23	0.65	0.45	0.48		0.125	0.074	0.114	0.0852
	TS5	0.101	0.0408	0.123	0.023		0.724	0.385	0.6322	0.48
	TS6	0.02	0.2864	0.032	0.279		0.223	0.092	0.358	0.0864
	TS7	1.1204	1.27654	1.18	1.27		1.323	0.965	1.0972	1.1082
	TS8	0.0562	0.0156	0.017	0.063		0.112	0.033	0.143	0.0156
Relative interaction level (3C-qPCR)
Figure 5f		WT-Naïve					WT-Th2 Differentiated
	NCS	1.029	0.6215	0.901	0.723		0.137	0.874	0.023	0.9654
	TS1	0.103	0.023	0.092	0.035		0.134	0.049	0.15	0.023
	TS2	0.397	0.0834	0.312	0.162		0.092	0.097	0.103	0.0834
	TS3	0.197	0.0923	0.132	0.157		0.048	0.091	0.0417	0.0923
	TS4	0.103	0.0852	0.133	0.052		0.127	0.096	0.114	0.0852
	TS5	0.102	0.0408	0.087	0.129		0.132	0.058	0.136	0.0408
	TS6	0.211	0.2864	0.173	0.254		0.302	0.139	0.358	0.0864
	TS7	1.6235	0.7654	1.397	1.004		0.899	1.326	1.0972	1.1082
	TS8	0.0562	0.0156	0.023	0.096		0.127	0.034	0.143	0.0156

## Sheet: Figure 6
SOX-5 (Input %) ChIP											SOX-5 (Input %) ChIP
Figure 6c		B16 P/I stimulated				EL4 P/I stimulated					Figure 6j		Naïve				Th17 Differentiated
	SOX-5-BS	0.236	0.225	0.315	0.196	5.212	4.655	5.364	4.898			WT	1.51333	2.33555	1.02354	1.66415	22.2321	18.2565	16.2312	17.2456
	RORγt p	0.226	0.446	0.356	0.363	1.035	0.951	0.896	1.232			SOX-5 BS-/-	2.32156	3.34564	2.93254	2.5565	4.84152	6.92454	7.31255	7.95566
SOX-5 (Input %) ChIP
Figure 6d		Naïve				WT-Th17 Differentiated					Relative interaction level (3C-qPCR)
	SOX-5-BS	1.52321	2.34343	1.01231	2.3123	10.3213	8.12314	9.21312	13.1237		Figure 6k		NCS				TS3
	RORγt p	0.144232	0.214343	0.181231	0.133123	2.23212	2.71237	1.93257	2.43665			WT-Th17 Differentiated	1.29123	1.51782	1.3546	1.2354	11.3237	16.3215	12.3255	10.2365
												WT-Naïve	1.34234	0.92534	0.7852	1.12545	1.2233	1.63355	1.13325	0.966365
Relative crosslinking efficiency (ChIP-loop)												SOX-5-BS-/--Th17 Differentiated	1.44233	1.05123	0.9658	0.8657	4.32412	5.12309	3.2265	5.14566
Figure 6e		EL4 P/I stimulated				B16 P/I stimulated						SOX-5-BS-/--Naïve	0.973674	0.862518	0.6547	1.23545	1.32138	1.50908	1.22557	1.6582
	IgG	1.12739	1.28391	1.56842	0.96852	1.3562	0.8562	0.93552	1.42583
	SOX-5	15.26	17.1156	13.5682	19.5266	1.2233	1.75543	1.12543	1.63254		Relative interaction level (ChIP-loop)
											Figure 6l		IgG				SOX-5
Relative crosslinking efficiency (ChIP-loop)												WT-Th17 Differentiated	0.466525	0.66854	0.23544	0.93325	16.2323	14.2626	13.2357	14.2255
Figure 6f		WT-Th17 Differentiated				WT-Naïve						WT-Naïve	0.342336	0.477223	0.866255	0.123255	3.32187	2.33566	2.00214	2.32025
	IgG	0.912312	0.812343	0.56325	0.2354	1.2	2.35543	1.365	1.1232			SOX-5-BS-/--Th17 Differentiated	0.336454	0.36544	0.01255	0.12105	4.30235	2.12309	5.22211	1.23636
	SOX-5	13.6566	18.2327	12.5623	14.3566	1.35543	1.2233	0.98565	1.42566			SOX-5-BS-/--Naïve	0.32265	0.463255	0.3665	0.23635	2.12138	1.90908	1.95245	2.3665
Relative crosslinking efficiency (ChIP-loop)
Figure 6g		WT-Th1 Differentiated				WT-Naïve
	IgG	0.75432	0.935545	0.522	1.234	1.102	1.0235	1.568	1.423
	SOX-5	1.235	1.023	0.658	1.458	0.789	0.568	0.98565	1.425
Relative crosslinking efficiency (ChIP-loop)
Figure 6h		WT-Th2 Differentiated				WT-Naïve
	IgG	0.5634	1.5648	0.8569	1.35	1.23	1.0014	0.97	0.89
	SOX-5	1.145	1.023	0.658	1.0456	0.798	1.256	0.869	1.425

## Sheet: Figure 7
Figure 7a	Relative expression of RORγt		Spleen
	WT	SOX-5 BS-/-
	1	0.35
	1.12	0.33
	0.89	0.43
	1.06	0.35
	0.95	0.36
Figure 7b	CD4+ RORγt + Th17 cells (%)		MFI of RORγt in Th17 cells		Spleen
	WT	SOX-5 BS-/-	WT	SOX-5 BS-/-
	1.09	0.42	711	252
	1.13	0.17	793	335
	0.91	0.47	686	314
	0.96	0.38	425	215
	1.05	0.35	836	198
Figure 7c	Relative expression of IL-17A		Spleen
	WT	SOX-5 BS-/-
	1	0.14
	0.856	0.18
	0.942	0.15
	1.035	0.11
	1.143	0.13
Figure 7d	CD4+ IL-17A+ Th17 cells (%)		Spleen
	WT	SOX-5 BS-/-
	1.41	0.28
	1.55	0.36
	1.49	0.35
	1.42	0.21
	1.37	0.19
Figure 7e	Relative expression of RORγt		small intestine
	WT	SOX-5 BS-/-
	1	0.35
	0.81	0.19
	1.23	0.11
	1.03	0.24
	0.88	0.36
Figure 7f	CD4+ RORγt + Th17 cells (%)		MFI of RORγt in Th17 cells		small intestine
	WT	SOX-5 BS-/-	WT	SOX-5 BS-/-
	8.3	1.65	1289.2	430.2
	8.15	1.96	1006.8	396.1
	6.09	2.21	1291.5	476.3
	7.33	1.57	1123.4	486.3
	7.11	3.331	1052.3	498.5
Figure 7g	Relative expression of IL-17A		small intestine
	WT	SOX-5 BS-/-
	1	0.32
	0.92	0.21
	0.96	0.28
	1.23	0.37
	1.09	0.34
Figure 7h	CD4+ IL-17A+ Th17 cells (%)		small intestine
	WT	SOX-5 BS-/-
	6.88	2.54
	5.93	2.02
	4.11	2.13
	4.12	1.03
	4.63	1.68

## Sheet: Figure 8
	CD4+ RORγt + Th17 Cells (%)												Th17
	Figure 8a		Differentiated					Naïve
		WT	57	49.2	44.4	40.37	39.1	0.7	0.22	0.03	0.36	0.52
		SOX-5 BS-/-	13.1	15.3	10.23	16.1	11.23	0.087	0.09	0.27	0.41	0.08
	MFI of RORγt in Th17 cells												Th17
	Figure 8a		Differentiated					Naïve
		WT	2347.8	1956.3	1978.4	1935.4	1756.8	19.2	23.8	21.4	23.9	20.8
		SOX-5 BS-/-	986.7	1087.1	1020.6	1123.5	966.5	21.6	29.7	25.5	23.1	33.6
	CD4+ IL-17A + Th17 Cells (%)												Th17
	Figure 8c		Differentiated					Naïve
		WT	58	46.1	41	32.9	36.7	0.09	0.39	0.65	0.34	0.14
		SOX-5 BS-/-	13.7	9.07	18.96	10.05	12.81	0.32	0.78	0.68	0.46	0.51
	Relative expression of RORγt												Th17
	Figure 8d		Differentiated					Naïve
		WT	1	1.02	0.96	1.12	1.18	0.05	0.04	0.03	0.09	0.07
		SOX-5 BS-/-	0.43	0.52	0.22	0.53	0.38	0.03	0.02	0.01	0.09	0.03
	Relative expression of IL-17A												Th17
	Figure 8e		Differentiated					Naïve
		WT	1	0.87	0.96	1.07	1.08	0.06	0.05	0.05	0.08	0.02
		SOX-5 BS-/-	0.27	0.32	0.16	0.31	0.15	0.09	0.02	0.01	0.03	0.03
	IL-17A (Pg/ml)												Th17
	Figure 8f		Differentiated					Naïve
		WT	10023	9800	12398	8652	10523	851	650	532	438	749
		SOX-5 BS-/-	2876	3529	2345	3365	3423	680	800	685	947	958
	Relative expression of Sox5												Th17
	Figure 8g		Differentiated					Sox5 Overexpression
		WT	1	0.92	0.93	1.15	1.16	1.5	2.38	2.63	1.95	2.25
		RORCE2-/-	0.85	1.15	0.86	1.14	1.02	1.35	2.6	2.45	1.82	1.7
		SOX-5 BS-/-	0.8	1.1	1.06	1.08	1.06	1.9	1.6	1.68	2.72	2.8
	Relative expression of RORγt												Th17
	Figure 8g		Differentiated					Sox5 Overexpression
		WT	1	1.1	1.12	0.86	0.98	1.9	1.7	1.8	1.57	1.53
		RORCE2-/-	0.43	0.35	0.19	0.42	0.26	0.5	0.6	0.43	0.49	0.45
		SOX-5 BS-/-	0.35	0.46	0.39	0.49	0.5	0.85	0.75	0.68	0.69	0.6
	Relative expression of IL-17A												Th17
	Figure 8g		Differentiated					Sox5 Overexpression
		WT	1	1.09	1.07	0.93	1.05	1.9	2.64	2.58	2.26	2.7
		RORCE2-/-	0.2	0.25	0.35	0.34	0.25	0.34	0.55	0.58	0.49	0.6
		SOX-5 BS-/-	0.35	0.36	0.46	0.45	0.5	0.87	0.7	0.75023	0.65	0.9
	IL-17A (Pg/ml)												Th17
	Figure 8g		Differentiated					Sox5 Overexpression
		WT	9126.3	9265.2	9368.5	8148.5	7521.4	15426.8	13254.8	11254.6	18633.5	24596.3
		RORCE2-/-	4023.8	3825.5	2369.5	4967.2	4501.2	7303.2	5523.8	5846.3	7632.1	5842.2
		SOX-5 BS-/-	3521.6	4500.4	5536.3	3578.6	2845.6	7245.1	8214.5	8123.3	7634.5	5003.5

## Sheet: Figure 9
Figure 9a	Clinical score of EAE models among different groups
	SOX-5 BS -/- (n=11)												WT(n=11)												Figure 9d	CD4+ IL-17A + Th17 Cells (%)		EAE
	0	0	0	0	0	0	0	0	0	0	0		0	0	0	0	0	0	0	0	0	0	0			WT	SOX-5 BS-/-
	0	0	0	0	0	0	0	0	0	0	0		0	0	0	0	0	0	0	0	0	0	0			9.12	2.54
	0	0	0	0	0	0	0	0	0	0	0		0	0	0	0	0	0	0	0	0	0	0			9.61	3.58
	0	0	0	0	0	0	0	0	0	0	0		0	0	0	0	0	0	0	0	0	0	0			10.99	2.13
	0	0	0	0	0	0	0	0	0	0	0		0	0	0	0	0	0	0	0	0	0	0			8.3	1.69
	0	0	0	0	0	0	0	0	0	0	0		0	0	0	0	0	0	0	0	0	0	0			8.49	4.21
	0	0	0	0	0	0	0	0	0	0	0		0	0	0	0	0	0	0	0	0	0	0
	0	0	0	0	0	0	0	0	0	0	0		0	0	0	0	0	0	0	0	0	0	0		Figure 9e	Absolute number (Total CD4+)		EAE
	0	0	0	0	0	0	0	0	0	0	0		0	0	0.5	0	0	0.5	0	0	0.5	0	0			WT	SOX-5 BS-/-
	0	0	0	0	0	0	0	0	0	0	0		0.5	0.5	0.5	0.5	0.5	0.5	0.5	0	0.5	0.5	0.5			33628	9365
	0	0.5	0	0	0	0.5	0	0.5	0	0	0		2	0.5	0.5	1	0.5	0.5	0.5	0.5	0.5	1	0.5			45127	10286
	0	1.5	0.5	0.5	0	0.5	0	1.5	0.5	0.5	0		2.5	1	1	2.5	1	0.5	3	1	1	2.5	1			53482	18348
	0.5	2	0.5	1	1	1	0.5	2	0.5	1	1		3	1.5	1	3	1	0.5	3	1.5	1	3	1			45315	20345
	1.5	2	0.5	1.5	2.5	1	1.5	2	0.5	1.5	2.5		3	1.5	1	3	2.5	1	3	1.5	1	3	2.5			27258	21034
	2.5	2	0.5	1.5	2.5	1.5	2.5	2	1	1.5	2		3	2	1.5	3.5	3	1.5	3	2	1.5	3.5	2.5
	2.5	2	0.5	2.5	2.5	1.5	2.5	2	1	2.5	2		3	2.5	1.5	3	3.5	1.5	3	2.5	1.5	3	3.5		Figure 9e	Absolute number (CD4+IL-17A+Th17)		EAE
	2	2	0.5	2.5	2.5	2	2	2	1	2.5	2		3	3	1.5	3	2.5	1.5	3	3	1.5	3	2.5			WT	SOX-5 BS-/-
	2	1.5	0.5	2.5	2.5	2	2	1.5	1	2.5	2		3	3.5	2.5	3	2	2.5	3	3.5	2.5	3	2			3066	237
	2	1.5	0.5	2	2.5	2	2	1.5	1	2.5	1.5		3.5	3.5	2	3	2.5	3.5	3.5	3.5	2.5	3	2.5			4336	368
	2	1	0.5	2.5	1.5	2	2	1	1	2.5	1.5		3	3.5	2.5	3.5	3	4	3	3.5	3	3.5	3			5877	390
	1.5	1	0.5	1	1	1.5	1.5	1	1	1.5	1.5		3	3	2	2.5	3.5	4	3	3	3	2.5	3.5			3761	343
	1	1.5	0.5	1	1	1.5	1	1.5	1	1	1.5		2.5	2.5	2.5	2.5	2.5	4	2.5	3	3	2.5	2.5			2317	885
	1	1.5	0.5	1	1	0.5	1	1.5	0.5	1	1		2.5	3.5	2.5	2.5	2	4	2.5	3.5	2.5	2.5	2
	1	1.5	0	1	1	0.5	1	1.5	0.5	1	1		2.5	3	2.5	2	2	4	2.5	3	2.5	2	2
	1	1.5	0	1	1	0.5	1	1.5	0.5	1	1		2.5	3.5	2.5	2	2	4	2.5	3.5	2.5	2	2
	1	1	0	1	1	0.5	1	1	0.5	1	1		2.5	3.5	2.5	3	2	3.5	2.5	3.5	2.5	3	2
	1	1	0	1	1	0.5	1	1	0.5	1	1		2.5	3.5	2	3	2	3.5	2.5	3.5	2	3	2
	1	1	0	1	1	0	1	1	0.5	1	1		2.5	3.5	2	3	2	3.5	2.5	3.5	2	3	2
	1	1	0	1	1	0	1	1	0.5	1	1		2.5	3.5	2	3	2	3.5	2.5	3.5	2	3	2
	1	1	0	1	1	1	1	1	0	1	1		2.5	4	2	3	2	3.5	2.5	4	2	3	2

## Sheet: Figure 10
STAT3 (Input %) ChIP
Figure 10b		B16 P/I stimulated						EL4 P/I stimulated
	Sox5-BS	1.235	1.963	2.501	1.346	2.345		9.863	10.236	9.365	10.368	11.332
STAT3 (Input %) ChIP
Figure 10c		WT-Th17 D	WT-N	Th17-STAT3 Overexpression	Th17-STAT3 KD	SOX-5-BS-/- Th17 D	SOX-5-BS-/- Th17 N
	SOX-5-BS	26.213	8.234	40.325	12.332	7.126	6.213
		25.342	5.123	41.321	13.942	6.128	5.721
		27.234	6.324	47.265	11.227	6.287	4.621
		30.123	7.321	40.232	10.216	9.326	9.172
		29.365	7.365	39.568	10.236	9.548	8.365
Relative expression of Stat3																	Th17
Figure 10d		Th17					Th17-Stat3 Overexpression					Th17-STAT3 KD
	WT	1	1.25	0.92	1.12	0.88	1.7	1.6	1.35	1.89	2.01	0.1	0.48	0.23	0.29	0.26
Relative expression of RORγt																	Th17
Figure 10d		Th17					Th17-Stat3 Overexpression					Th17-STAT3 KD
	WT	1	1.03	1.09	0.96	1.18	2.6	1.82	3	2.86	2.75	0.26	0.32	0.36	0.28	0.45
Relative expression of IL-17A																	Th17
Figure 10d		Th17					Th17-Stat3 Overexpression					Th17-STAT3 KD
	WT	1	1.12	1.25	1.03	0.96	4.2	3.8	2.01	2.36	3.9	0.48	0.35	0.23	0.41	0.18
IL-17A (Pg/ml)																	Th17
Figure 10d		Th17					Th17-STAT3 Overexpression					Th17-STAT3 KD
	WT	9012.5	11125.2	7514.6	12368.7	6324.8	15023.6	26778.5	18542.3	23614.2	20316.5	3512.8	3014.2	4215.3	3326.5	5230.1
Relative luciferase activity in EL4/PI stimulated cells
Figure 10e	pGL3-Basic	pGL3-RORγt p	pGL3-E2-RORγt p	pGL3-E2-△STAT3 BS-RORγt p
	0.1852	7.45232	26.1748	18.2365
	0.1756	7.2364	25.388	11.3225
	0.165665	12.354	27.9339	10.4011
	0.145633	11.2366	29.356	19.2353
	0.143565	10.0538	26.1124	16.235
Figure 10f

[truncated: 4 more sheets: Supplementary Figure 2, Supplementary Figure 5, Supplementary Figure 6, Supplementary Figure 7]
